# Supplementary material for: Once bitten, twice shy: experienced regret and non-adaptive choice switching
Source: PeerJ. 2015 Jun 18;3:e1035. doi: 10.7717/peerj.1035 (PMC4476096; doi:10.7717/peerj.1035)
Supplement: Supplemental Information 1 [file peerj-03-1035-s001.zip]

Archive with 2 entries (2 files):
- Study1.sav
- Study2.sav
